# Supplementary material for: Heat stress and soil thermal gradients shape root-associated fungal community recruitment
Source: Front Microbiol. 2025 Aug 12;16:1334648. doi: 10.3389/fmicb.2025.1334648 (PMC12378648; doi:10.3389/fmicb.2025.1334648)
Supplement: Supplementary file 1 [file Table_1.xlsx]

## Sheet: Supp. Table S1.1.
Table S1.1. ALDEx2 differentially abundant fungal taxa in the root-associated fraction of tomato plants grown at 36ºC gradient (36ºC TGRooZ) compared to 24ºC homogeneous (24ºH).
Kingdom	Phylum	Class	Order	Family	Genus	Species	med_clr_all1	med_clr_24ºH2	med_clr_36ºTGRooZ3	med_diff4	effect size5	P value6	P adj (BH)7
Fungi	Ascomycota	Sordariomycetes	Hypocreales	Nectriaceae	Dactylonectria	Dactylonectria macrodidyma	4.48805	-2.43298	7.90304	9.96364	3.80723	0.0021645	0.00887792
Fungi	Ascomycota	Leotiomycetes	Helotiales				4.74993	-2.19183	6.61019	9.05276	3.9547	0.0021645	0.00887792
Fungi	Ascomycota	Dothideomycetes	Capnodiales	Cladosporiaceae	Cladosporium	Cladosporium sphaerospermum	1.14519	-2.33059	7.46147	9.0167	1.97685	0.00251962	0.0100465
Fungi	Ascomycota	Dothideomycetes	Pleosporales	Phaeosphaeriaceae	Paraphoma	Paraphoma ledniceana	3.20769	-2.46536	6.65658	8.84444	3.01756	0.0021645	0.00887792
Fungi	Ascomycota	Dothideomycetes	Pleosporales	Phaeosphaeriaceae	Paraphoma	Paraphoma ledniceana	3.21799	-2.17124	6.21094	8.23178	2.81642	0.0021645	0.00887792
Fungi	Olpidiomycota	Olpidiomycetes	Olpidiales	Olpidiaceae	Olpidium	Olpidium sp.	1.46116	-2.47246	4.29104	7.23553	1.69443	0.00229978	0.00930807
Fungi	Ascomycota	Dothideomycetes	Pleosporales	Phaeosphaeriaceae	Paraphoma		2.95692	-2.4035	4.71355	7.21794	2.74363	0.0021645	0.00887792
Fungi	Ascomycota	Eurotiomycetes	Eurotiales	Aspergillaceae	Penicillium	Penicillium roseopurpureum	1.85718	-2.2673	4.58964	7.12115	2.38792	0.00223214	0.00909429
Fungi	Ascomycota	Dothideomycetes	Pleosporales	Pleosporaceae	Alternaria		2.3705	-2.33039	4.19378	7.04025	2.01902	0.0021645	0.00887792
Fungi	Ascomycota	Dothideomycetes	Pleosporales	Phaeosphaeriaceae	Paraphoma	Paraphoma ledniceana	3.07079	-2.34924	4.51426	6.94608	2.5531	0.0021645	0.00887792
Fungi	Ascomycota	Dothideomycetes	Pleosporales	Pleosporaceae	Alternaria		2.05012	-2.45067	4.08434	6.91596	2.00914	0.0021645	0.00887792
Fungi	Ascomycota	Leotiomycetes	Thelebolales	Pseudeurotiaceae	Pseudogymnoascus	Pseudogymnoascus appendiculatus	2.81883	-2.12821	4.3796	6.90596	2.50392	0.0021645	0.00887792
Fungi	Olpidiomycota	Olpidiomycetes	Olpidiales	Olpidiaceae			-0.0925478	-2.17287	3.42853	6.8534	1.02762	0.0294913	0.0721068
Fungi	Ascomycota	Dothideomycetes	Pleosporales	Didymosphaeriaceae	Laburnicola	Laburnicola sp.	1.56551	-2.23667	4.29069	6.75958	1.97199	0.00231669	0.00936272
Fungi	Ascomycota	Dothideomycetes	Pleosporales	Phaeosphaeriaceae	Paraphoma	Paraphoma ledniceana	-0.0932888	-2.51433	4.19263	6.74645	1.49861	0.0241308	0.0605742
Fungi	Ascomycota	Eurotiomycetes	Eurotiales	Aspergillaceae	Penicillium	Penicillium roseopurpureum	-0.198053	-2.37428	4.54471	6.67015	1.44667	0.0292884	0.0723479
Fungi	Ascomycota	Sordariomycetes	Hypocreales	Nectriaceae	Fusarium		2.68602	-2.16782	4.06102	6.64614	2.40068	0.0021645	0.00887792
Fungi	Ascomycota	Eurotiomycetes	Eurotiales	Aspergillaceae	Penicillium	Penicillium roseopurpureum	1.86891	-2.22943	4.23233	6.63239	2.18496	0.00219832	0.00898736
Fungi	Ascomycota	Sordariomycetes	Hypocreales	Nectriaceae	Fusarium		1.70991	-2.44577	3.90195	6.59264	1.73461	0.0023336	0.0094137
Fungi	Ascomycota	Dothideomycetes	Pleosporales	Pleosporaceae	Alternaria		1.90504	-2.47224	3.49688	6.44567	1.92999	0.0021645	0.00887792
Fungi	Ascomycota	Sordariomycetes	Hypocreales	Nectriaceae	Fusarium		1.79691	-2.45548	3.20357	6.29004	1.6469	0.00229978	0.00928665
Fungi	Ascomycota	Dothideomycetes	Pleosporales	Didymosphaeriaceae	Laburnicola	Laburnicola sp.	0.566111	-2.49707	3.19452	6.28471	1.68396	0.00471794	0.0165495
Fungi	Mortierellomycota	Mortierellomycetes	Mortierellales	Mortierellaceae	Mortierella		1.30455	-2.33201	3.89324	6.28127	2.07929	0.0023336	0.0094176
Fungi	Ascomycota	Eurotiomycetes	Eurotiales	Aspergillaceae	Aspergillus		-0.139452	-2.39419	4.40078	6.16222	1.48837	0.0159294	0.0441435
Fungi	Ascomycota	Dothideomycetes	Pleosporales	Didymosphaeriaceae	Laburnicola	Laburnicola sp.	0.0597491	-2.21722	4.03255	6.12519	1.37266	0.0230317	0.0586596
Fungi	Ascomycota	Leotiomycetes	Thelebolales	Pseudeurotiaceae	Pseudogymnoascus	Pseudogymnoascus appendiculatus	-0.145986	-2.50244	3.57367	6.10152	1.35663	0.0262953	0.0648288
Fungi	Ascomycota	Dothideomycetes	Pleosporales	Phaeosphaeriaceae	Ophiosphaerella		-0.144625	-2.21745	4.46105	6.07118	1.43675	0.0287135	0.0699418
Fungi	Mortierellomycota	Mortierellomycetes	Mortierellales	Mortierellaceae	Mortierella		-0.126611	-2.60259	3.97435	6.00501	1.31837	0.0264475	0.0639499
Fungi	Ascomycota	Eurotiomycetes	Eurotiales	Aspergillaceae	Aspergillus		0.680517	-2.20603	3.10475	5.97762	1.53049	0.00341585	0.0126729
Fungi	Mortierellomycota	Mortierellomycetes	Mortierellales	Mortierellaceae	Podila		-0.00685821	-2.17095	3.41515	5.91213	1.25145	0.0269717	0.0665645
Fungi	Basidiomycota	Tremellomycetes	Filobasidiales	Piskurozymaceae	Solicoccozyma	Solicoccozyma aeria	1.56619	-2.36681	3.02359	5.89494	1.86214	0.00255344	0.0100074
Fungi	Ascomycota	Eurotiomycetes	Eurotiales	Aspergillaceae	Aspergillus	Aspergillus intermedius	-0.0327053	-2.24734	4.10681	5.88673	1.35472	0.0337527	0.0813298
Fungi	Ascomycota	Dothideomycetes	Pleosporales	Phaeosphaeriaceae	Equiseticola	Equiseticola fusispora	-0.1735	-2.43246	3.83127	5.73126	1.35703	0.0289671	0.069928
Fungi	Ascomycota	Sordariomycetes	Sordariales	Neoschizotheciaceae	Neoschizothecium	Neoschizothecium curvisporum	-0.430592	-2.40498	3.23783	5.6742	1.15418	0.0365936	0.0827269
Fungi	Ascomycota	Eurotiomycetes	Eurotiales	Aspergillaceae	Aspergillus		-0.136258	-2.3049	3.82307	5.63622	1.20084	0.0305736	0.075546
Fungi	Basidiomycota	Tremellomycetes	Filobasidiales	Piskurozymaceae	Solicoccozyma	Solicoccozyma aeria	-0.0471311	-2.32619	3.58317	5.60892	1.30128	0.0253145	0.0637686
Fungi	Ascomycota	Leotiomycetes	Helotiales	Helotiales_fam_Incertae_sedis	Leohumicola	Leohumicola minima	-0.0782511	-2.21192	4.28337	5.60513	1.21844	0.0385552	0.0867539
Fungi	Mortierellomycota	Mortierellomycetes	Mortierellales	Mortierellaceae	Mortierella		0.0540818	-2.22694	3.48751	5.53412	1.30132	0.028984	0.0698307
Fungi	Ascomycota	Leotiomycetes	Helotiales	Helotiales_fam_Incertae_sedis	Leohumicola	Leohumicola minima	-0.16842	-2.50524	3.18394	5.52162	1.16638	0.0275467	0.067765
Fungi	Ascomycota	Eurotiomycetes	Eurotiales	Aspergillaceae	Penicillium		1.40409	-2.24095	3.29144	5.46939	2.03448	0.00257035	0.0101026
Fungi	Ascomycota	Dothideomycetes	Pleosporales	Phaeosphaeriaceae	Paraphoma	Paraphoma radicina	-0.127957	-2.22299	3.6551	5.46882	1.18946	0.033516	0.0804215
Fungi	Mortierellomycota	Mortierellomycetes	Mortierellales	Mortierellaceae	Mortierella		0.0833225	-2.18009	3.59765	5.45413	1.21192	0.0319095	0.0760671
Fungi	Ascomycota	Leotiomycetes	Helotiales	Hyaloscyphaceae	Calycina	Calycina ellisii	-0.21137	-2.43996	3.44096	5.44148	1.28145	0.0269379	0.0652222
Fungi	Ascomycota	Dothideomycetes	Pleosporales	Phaeosphaeriaceae	Paraphoma	Paraphoma radicina	-0.28542	-2.33262	3.27362	5.35322	1.27733	0.0405675	0.0898708
Fungi	Ascomycota	Sordariomycetes	Hypocreales	Nectriaceae	Fusarium		-0.0137668	-2.32023	3.37932	5.25685	1.12911	0.0298972	0.07148
Fungi	Ascomycota	Dothideomycetes	Capnodiales	Cladosporiaceae	Cladosporium	Cladosporium basi-inflatum	-0.00790499	-2.36842	2.68527	5.0655	1.17459	0.0275805	0.0675116
Fungi	Ascomycota	Sordariomycetes	Hypocreales	Clavicipitaceae	Metacordyceps	Metacordyceps chlamydosporia	1.26398	-2.37547	2.65829	5.04127	1.8785	0.00321293	0.0115378
Fungi	Mortierellomycota	Mortierellomycetes	Mortierellales	Mortierellaceae	Mortierella		0.830531	-2.36341	2.20097	4.9558	1.74641	0.00405844	0.0137004
Fungi	Mortierellomycota	Mortierellomycetes	Mortierellales	Mortierellaceae	Mortierella		-0.201701	-2.45516	3.11677	4.9541	1.20616	0.0277665	0.0679967
Fungi	Ascomycota	Eurotiomycetes	Eurotiales	Aspergillaceae	Aspergillus		0.0573061	-2.06956	3.06397	4.90533	1.28317	0.016572	0.0432679
Fungi	Ascomycota	Dothideomycetes	Pleosporales	Didymosphaeriaceae	Laburnicola	Laburnicola sp.	-0.148358	-2.30855	2.4834	4.83559	1.05534	0.0360356	0.0820877
Fungi	Ascomycota	Eurotiomycetes	Eurotiales	Aspergillaceae	Aspergillus		0.583176	-1.9881	1.99526	4.61427	1.34865	0.00869183	0.0249517
Fungi	Ascomycota	Dothideomycetes	Capnodiales	Cladosporiaceae	Cladosporium	Cladosporium herbarum	0.152483	-2.25146	1.88634	4.45908	1.22375	0.0149486	0.0387191
Fungi	Mortierellomycota	Mortierellomycetes	Mortierellales	Mortierellaceae			-1.45659	6.55672	-3.26168	-8.64551	-1.17979	0.0689766	0.128803
Fungi	Mortierellomycota	Mortierellomycetes	Mortierellales	Mortierellaceae			-1.31753	4.49275	-3.29323	-7.92665	-1.11186	0.0568689	0.110196
Fungi	Ascomycota	Dothideomycetes	Capnodiales	Cladosporiaceae	Cladosporium	Cladosporium basi-inflatum	-1.40788	4.70043	-3.2692	-7.58258	-1.1679	0.0631595	0.122313
Fungi	Ascomycota	Dothideomycetes	Pleosporales	Pleosporaceae	Alternaria	Alternaria subcucurbitae	-1.46861	4.42199	-3.20206	-7.44868	-1.14893	0.0699743	0.13246
Fungi	Basidiomycota	Tremellomycetes	Filobasidiales	Piskurozymaceae	Solicoccozyma	Solicoccozyma terricola	-1.41175	4.88724	-3.31134	-7.39957	-1.27822	0.0494792	0.0981898
Fungi	Mortierellomycota	Mortierellomycetes	Mortierellales	Mortierellaceae	Mortierella	Mortierella globalpina	-1.52721	4.95931	-3.16902	-7.3415	-1.09523	0.0741849	0.134568
Fungi	Ascomycota	Sordariomycetes	Sordariales	Chaetomiaceae	Humicola		-1.51111	4.94721	-3.29714	-7.30209	-1.24451	0.0654085	0.121279
Fungi	Ascomycota	Dothideomycetes	Pleosporales	Phaeosphaeriaceae	Ophiosphaerella	Ophiosphaerella sp.	-1.36619	4.64978	-3.21369	-7.16806	-1.30223	0.0462324	0.0946863
Fungi	Mortierellomycota	Mortierellomycetes	Mortierellales	Mortierellaceae	Podila		-1.42339	3.81771	-3.07983	-7.06235	-1.1631	0.0680634	0.126215
Fungi	Ascomycota	Dothideomycetes	Pleosporales	Phaeosphaeriaceae	Neosetophoma		-1.28707	4.48886	-3.18675	-6.95036	-1.24326	0.0464692	0.0927206
Fungi	Ascomycota	Dothideomycetes	Pleosporales	Phaeosphaeriaceae	Equiseticola	Equiseticola fusispora	-1.17515	4.44135	-3.27089	-6.82678	-1.34323	0.0516098	0.0993751
Fungi	Ascomycota	Dothideomycetes	Pleosporales				-1.56663	4.27635	-3.33782	-6.77012	-1.23315	0.0582048	0.110556
Fungi	Ascomycota	Leotiomycetes	Helotiales	Helotiaceae	Tetracladium	Tetracladium sp.	-1.39036	3.88444	-3.10099	-6.66659	-1.12938	0.0676069	0.12272
Fungi	Mortierellomycota	Mortierellomycetes	Mortierellales	Mortierellaceae	Mortierella		-1.05446	3.2796	-3.01915	-6.3677	-1.19749	0.0580188	0.110017
Fungi	Mortierellomycota	Mortierellomycetes	Mortierellales	Mortierellaceae			-1.2151	2.90947	-3.44401	-6.03171	-1.16175	0.0535545	0.103246
Fungi	Ascomycota	Dothideomycetes	Pleosporales	Pleosporaceae	Alternaria	Alternaria chlamydosporigena	7.86681	8.94526	7.09068	-1.89783	-1.94395	0.00304383	0.0117907
1med_clr_all: median clr (centered log-ratio) value for all samples in the feature.
2med_clr_24ºH: median clr (centered log-ratio) value for the 24ºC homogeneous group of samples.
3med_clr_36ºTGRooZ: median clr (centered log-ratio) value for the 36ºC gradient (36ºC TGRooZ) group of samples.
4med_diff: median difference in clr (centered log-ratio) values between groups (36ºTGRooZ minus 24ºH).
5effect size: median effect size
6P value: P-value of Wilcoxon non-parametric test
7P adj (BH): Benjamini-Hochberg corrected p-value of Wilcoxon non-parametric test
	Fungal taxa enriched at 36ºC TGRooZ
	Fungal taxa depleted at 36ºC TGRooZ

## Sheet: Supp. Table S1.2
Table S1.2. List of differentially abundant fungal taxa in the root-associated fraction of tomato plants grown at 36ºC gradient (36ºC TGRooZ) compared to 24ºC homogeneous (24ºH).
Kingdom	Phylum	Class	Order	Family	Genus	Species	Frequency	Observed samples
Fungi	Olpidiomycota	Olpidiomycetes	Olpidiales	Olpidiaceae	Olpidium	Olpidium sp.	81366	7
Fungi	Olpidiomycota	Olpidiomycetes	Olpidiales	Olpidiaceae			49932	6
Fungi	Ascomycota	Dothideomycetes	Pleosporales	Pleosporaceae	Alternaria	Alternaria chlamydosporigena	8867	18
Fungi	Ascomycota	Dothideomycetes	Pleosporales	Phaeosphaeriaceae	Paraphoma	Paraphoma ledniceana	4199	11
Fungi	Ascomycota	Sordariomycetes	Hypocreales	Nectriaceae	Dactylonectria	Dactylonectria macrodidyma	3039	9
Fungi	Ascomycota	Sordariomycetes	Hypocreales	Nectriaceae	Fusarium		2757	12
Fungi	Ascomycota	Dothideomycetes	Capnodiales	Cladosporiaceae	Cladosporium	Cladosporium sphaerospermum	2380	9
Fungi	Ascomycota	Dothideomycetes	Pleosporales	Pleosporaceae	Alternaria		2142	10
Fungi	Ascomycota	Eurotiomycetes	Eurotiales	Aspergillaceae	Penicillium	Penicillium roseopurpureum	1783	11
Fungi	Ascomycota	Leotiomycetes	Helotiales				1697	10
Fungi	Mortierellomycota	Mortierellomycetes	Mortierellales	Mortierellaceae	Mortierella		1587	14
Fungi	Ascomycota	Dothideomycetes	Pleosporales	Didymosphaeriaceae	Laburnicola	Laburnicola sp.	1582	12
Fungi	Ascomycota	Eurotiomycetes	Eurotiales	Aspergillaceae	Aspergillus		1272	11
Fungi	Mortierellomycota	Mortierellomycetes	Mortierellales	Mortierellaceae			1188	6
Fungi	Ascomycota	Dothideomycetes	Pleosporales	Phaeosphaeriaceae	Paraphoma	Paraphoma radicina	992	9
Fungi	Mortierellomycota	Mortierellomycetes	Mortierellales	Mortierellaceae	Podila		831	13
Fungi	Ascomycota	Leotiomycetes	Thelebolales	Pseudeurotiaceae	Pseudogymnoascus	Pseudogymnoascus appendiculatus	774	9
Fungi	Ascomycota	Dothideomycetes	Pleosporales	Phaeosphaeriaceae	Paraphoma		599	9
Fungi	Basidiomycota	Tremellomycetes	Filobasidiales	Piskurozymaceae	Solicoccozyma	Solicoccozyma aeria	555	8
Fungi	Ascomycota	Dothideomycetes	Capnodiales	Cladosporiaceae	Cladosporium	Cladosporium basi-inflatum	523	11
Fungi	Ascomycota	Leotiomycetes	Helotiales	Helotiales fam Incertae sedis	Leohumicola	Leohumicola minima	518	7
Fungi	Ascomycota	Dothideomycetes	Pleosporales	Phaeosphaeriaceae	Equiseticola	Equiseticola fusispora	381	11
Fungi	Ascomycota	Dothideomycetes	Pleosporales	Phaeosphaeriaceae	Ophiosphaerella		289	5
Fungi	Ascomycota	Dothideomycetes	Pleosporales	Pleosporaceae	Alternaria	Alternaria subcucurbitae	267	4
Fungi	Basidiomycota	Tremellomycetes	Filobasidiales	Piskurozymaceae	Solicoccozyma	Solicoccozyma terricola	262	4
Fungi	Ascomycota	Eurotiomycetes	Eurotiales	Aspergillaceae	Penicillium		250	9
Fungi	Ascomycota	Eurotiomycetes	Eurotiales	Aspergillaceae	Aspergillus	Aspergillus intermedius	232	6
Fungi	Mortierellomycota	Mortierellomycetes	Mortierellales	Mortierellaceae	Mortierella	Mortierella globalpina	207	4
Fungi	Ascomycota	Sordariomycetes	Sordariales	Neoschizotheciaceae	Neoschizothecium	Neoschizothecium curvisporum	204	5
Fungi	Ascomycota	Dothideomycetes	Pleosporales	Phaeosphaeriaceae	Ophiosphaerella	Ophiosphaerella sp	189	4
Fungi	Ascomycota	Dothideomycetes	Pleosporales	Phaeosphaeriaceae	Neosetophoma		185	4
Fungi	Ascomycota	Sordariomycetes	Sordariales	Chaetomiaceae	Humicola		185	4
Fungi	Ascomycota	Leotiomycetes	Helotiales	Hyaloscyphaceae	Calycina	Calycina ellisii	183	5
Fungi	Ascomycota	Leotiomycetes	Helotiales	Helotiaceae	Tetracladium	Tetracladium sp	156	4
Fungi	Ascomycota	Dothideomycetes	Capnodiales	Cladosporiaceae	Cladosporium	Cladosporium herbarum	149	10
Fungi	Ascomycota	Sordariomycetes	Hypocreales	Clavicipitaceae	Metacordyceps	Metacordyceps chlamydosporia	133	8
Fungi	Ascomycota	Dothideomycetes	Pleosporales				127	4
